# Supplementary material for: Conserved Pattern and Potential Role of Recurrent Deletions in SARS-CoV-2 Evolution
Source: Microbiol Spectr. 2022 Mar 7;10(2):e02191-21. doi: 10.1128/spectrum.02191-21 (PMC9045279; doi:10.1128/spectrum.02191-21)
Supplement: SUPPLEMENTAL FILE 1 — Supplemental material. Download SPECTRUM02191-21_Supp_1_seq6.xls, XLS file, 0.1 MB [file spectrum02191-21_supp_1_seq6.xls]

## Sheet: rename_del
Supplemental Table 1. Deletion Table of SARS-CoV-2
	Start	End	Length	Counts	Protein	Location	Change
1	28271	28271	1	685744	Intergenic	NA	28271_28271
2	11288	11296	9	683975	nsp6	106	nsp6_106-108
3	21765	21770	6	638985	S	68	S_69-70
4	21991	21993	3	626498	S	143	S_144
5	22029	22034	6	50522	S	156	S_156-157
6	28248	28253	6	50291	ORF8	119	ORF8_119-120
7	22281	22289	9	6612	S	240	S_241-243
8	686	694	9	4096	nsp1	141	nsp1_141-143
9	28254	28254	1	3729	ORF8	NA	28254_28254
10	28278	28280	3	2632	N	2	N_2
11	27205	27207	3	2623	ORF6	2	ORF6_2
12	27405	27461	57	2396	ORF7a	4	ORF7a_5-23
13	28896	28898	3	2138	N	208	N_208
14	27887	27901	15	2025	ORF7b	44	ORF7b_44-48
15	21765	21769	5	1826	S	NA	21765_21769
16	26158	26161	4	1750	ORF3a	NA	26158_26161
17	28090	28095	6	1399	ORF8	66	ORF8_66-67
18	508	522	15	1159	nsp1	81	nsp1_82-86
19	296	342	47	1102	nsp1	NA	296_342
20	22299	22319	21	1101	S	246	S_246-252
21	26155	26157	3	1097	ORF3a	255	ORF3a_255
22	27568	27579	12	1023	ORF7a	59	ORF7a_59-62
23	11083	11083	1	1007	nsp6	NA	11083_11083
24	21995	21997	3	931	S	145	S_145
25	510	518	9	923	nsp1	82	nsp1_82-84
26	515	520	6	902	nsp1	84	nsp1_84-85
27	28281	28282	2	843	N	NA	28281_28282
28	1605	1607	3	842	nsp2	267	nsp2_268
29	516	518	3	836	nsp1	84	nsp1_85
30	11286	11291	6	817	nsp6	105	nsp6_105-106
31	518	520	3	797	nsp1	85	nsp1_85
32	21988	21990	3	780	S	142	S_143
33	25446	25475	30	747	ORF3a	18	ORF3a_19-28
34	6506	6508	3	741	nsp3	1263	nsp3_1263
35	27579	27581	3	718	ORF7a	62	ORF7a_62
36	22189	22191	3	652	S	209	S_210
37	21981	21989	9	634	S	140	S_141-143
38	21767	21772	6	611	S	69	S_69-70
39	1598	1603	6	555	nsp2	265	nsp2_265-266
40	27792	27793	2	534	ORF7b	NA	27792_27793
41	27922	27956	35	510	ORF8	NA	27922_27956
42	26305	26305	1	503	E	NA	26305_26305
43	6427	6489	63	447	nsp3	1236	nsp3_1237-1257
44	26159	26161	3	443	ORF3a	256	ORF3a_256
45	27795	27797	3	418	ORF7b	14	ORF7b_14
46	28883	28883	1	400	N	NA	28883_28883
47	27792	27794	3	373	ORF7b	13	ORF7b_13
48	11283	11291	9	353	nsp6	104	nsp6_105-107
49	27671	27694	24	349	ORF7a	93	ORF7a_94-101
50	21990	21991	2	346	S	NA	21990_21991
51	26160	26167	8	336	ORF3a	NA	26160_26167
52	28274	28274	1	323	N	NA	28274_28274
53	21982	21993	12	322	S	140	S_141-144
54	21990	21992	3	321	S	143	S_143
55	28095	28095	1	303	ORF8	NA	28095_28095
56	27742	27742	1	299	ORF7a	NA	27742_27742
57	27751	27768	18	287	ORF7a	120	ORF7a_120-125
58	27673	27750	78	277	ORF7a	94	ORF7a_94-119
59	21575	21575	1	276	S	NA	21575_21575
60	28912	28917	6	262	N	213	N_214-215
61	27386	27386	1	252	ORF6	NA	27386_27386
62	28065	28067	3	252	ORF8	58	ORF8_58
63	28881	28884	4	252	N	NA	28881_28884
64	27698	27700	3	229	ORF7a	102	ORF7a_103
65	22289	22294	6	223	S	243	S_243-244
66	27555	27578	24	216	ORF7a	54	ORF7a_54-61
67	26161	26161	1	210	ORF3a	NA	26161_26161
68	27555	27646	92	196	ORF7a	NA	27555_27646
69	28028	28030	3	190	ORF8	45	ORF8_45
70	21763	21768	6	189	S	67	S_68-69
71	22028	22036	9	187	S	156	S_156-158
72	3951	3953	3	186	nsp3	411	nsp3_411
73	27695	27700	6	186	ORF7a	101	ORF7a_102-103
74	27721	27723	3	185	ORF7a	110	ORF7a_110
75	514	522	9	176	nsp1	83	nsp1_84-86
76	28240	28241	2	176	ORF8	NA	28240_28241
77	21980	21982	3	175	S	140	S_140
78	28271	28272	2	173	Intergenic	NA	28271_28272
79	9858	9860	3	167	nsp4	435	nsp4_436
80	27264	27290	27	167	ORF6	21	ORF6_22-30
81	519	524	6	166	nsp1	85	nsp1_85-86
82	25423	25431	9	163	ORF3a	11	ORF3a_11-13
83	27682	27684	3	163	ORF7a	97	ORF7a_97
84	27792	27792	1	154	ORF7b	NA	27792_27792
85	11288	11293	6	153	nsp6	106	nsp6_106-107
86	27569	27584	16	153	ORF7a	NA	27569_27584
87	21562	21562	1	149	Intergenic	NA	21562_21562
88	11283	11285	3	143	nsp6	104	nsp6_104
89	27564	27580	17	142	ORF7a	NA	27564_27580
90	27578	27623	46	141	ORF7a	NA	27578_27623
91	28252	28252	1	141	ORF8	NA	28252_28252
92	27879	27880	2	132	ORF7b	NA	27879_27880
93	25430	25435	6	126	ORF3a	13	ORF3a_14-15
94	26494	26494	1	125	Intergenic	NA	26494_26494
95	27692	27697	6	125	ORF7a	100	ORF7a_101-102
96	21993	21998	6	123	S	144	S_145-146
97	521	523	3	121	nsp1	86	nsp1_86
98	11288	11294	7	121	nsp6	NA	11288_11294
99	26158	26169	12	121	ORF3a	256	ORF3a_256-259
100	28090	28092	3	121	ORF8	66	ORF8_66
101	21990	21995	6	120	S	143	S_143-144
102	505	510	6	117	nsp1	80	nsp1_81-82
103	27694	27700	7	116	ORF7a	NA	27694_27700
104	6513	6515	3	115	nsp3	1265	nsp3_1265
105	28975	28977	3	115	N	234	N_234
106	28976	28978	3	114	N	235	N_235
107	3886	3897	12	112	nsp3	389	nsp3_390-393
108	27720	27721	2	109	ORF7a	NA	27720_27721
109	6655	6681	27	108	nsp3	1312	nsp3_1313-1321
110	1604	1609	6	107	nsp2	267	nsp2_267-268
111	26159	26160	2	107	ORF3a	NA	26159_26160
112	28899	28907	9	105	N	209	N_209-211
113	27756	27762	7	104	ORF7a/ORF7b	NA	27756_27762
114	28988	28990	3	101	N	239	N_239
115	3546	3548	3	100	nsp3	276	nsp3_276
116	27624	27624	1	99	ORF7a	NA	27624_27624
117	3333	3335	3	98	nsp3	205	nsp3_205
118	27759	27761	3	98	ORF7a/ORF7b	122	ORF7a/ORF7b_122
119	27736	27762	27	97	ORF7a	115	ORF7a_115-123
120	26485	26486	2	96	Intergenic	NA	26485_26486
121	27568	27622	55	96	ORF7a	NA	27568_27622
122	28240	28243	4	94	ORF8	NA	28240_28243
123	423	425	3	90	nsp1	53	nsp1_54
124	3331	3342	12	89	nsp3	204	nsp3_205-208
125	28242	28253	12	88	ORF8	117	ORF8_117-120
126	28877	28894	18	87	N	202	N_202-207
127	26159	26169	11	86	ORF3a	NA	26159_26169
128	24410	24410	1	84	S	NA	24410_24410
129	28090	28096	7	83	ORF8	NA	28090_28096
130	27386	27396	11	82	ORF6	NA	27386_27396
131	28094	28096	3	80	ORF8	67	ORF8_68
132	27897	27901	5	79	ORF8	NA	27897_27901
133	24774	24774	1	77	S	NA	24774_24774
134	28065	28068	4	77	ORF8	NA	28065_28068
135	28247	28249	3	77	ORF8	118	ORF8_118
136	27406	27461	56	76	ORF7a	NA	27406_27461
137	21985	21985	1	75	S	NA	21985_21985
138	28238	28240	3	75	ORF8	115	ORF8_116
139	28242	28247	6	72	ORF8	117	ORF8_117-118
140	27568	27580	13	71	ORF7a	NA	27568_27580
141	28087	28092	6	71	ORF8	65	ORF8_66-67
142	27568	27586	19	70	ORF7a	NA	27568_27586
143	28243	28245	3	70	ORF8	117	ORF8_118
144	27070	27078	9	69	M	183	M_183-185
145	27553	27621	69	69	ORF7a	54	ORF7a_54-76
146	27568	27585	18	69	ORF7a	59	ORF7a_59-64
147	28029	28030	2	69	ORF8	NA	28029_28030
148	1431	1433	3	67	nsp2	209	nsp2_209
149	11281	11289	9	66	nsp6	103	nsp6_104-106
150	500	532	33	65	nsp1	79	nsp1_79-89
151	27870	27870	1	65	ORF7b	NA	27870_27870
152	27382	27386	5	64	ORF6	NA	27382_27386
153	27555	27606	52	64	ORF7a	NA	27555_27606
154	6656	6679	24	63	nsp3	1313	nsp3_1313-1320
155	21763	21766	4	63	S	NA	21763_21766
156	21967	21993	27	63	S	135	S_136-144
157	28195	28197	3	63	ORF8	101	ORF8_102
158	28879	28893	15	63	N	202	N_203-207
159	669	671	3	61	nsp1	135	nsp1_135
160	11288	11295	8	61	nsp6	NA	11288_11295
161	22194	22196	3	61	S	211	S_211
162	27676	27705	30	60	ORF7a	95	ORF7a_95-104
163	28245	28247	3	60	ORF8	118	ORF8_118
164	27403	27403	1	59	ORF7a	NA	27403_27403
165	21748	21786	39	58	S	62	S_63-75
166	28879	28896	18	58	N	202	N_203-208
167	26161	26169	9	57	ORF3a	257	ORF3a_257-259
168	5192	5192	1	56	nsp3	NA	5192_5192
169	25711	25716	6	56	ORF3a	107	ORF3a_107-108
170	27391	27391	1	56	Intergenic	NA	27391_27391
171	27680	27691	12	56	ORF7a	96	ORF7a_97-100
172	25502	25519	18	54	ORF3a	37	ORF3a_38-43
173	27382	27382	1	54	ORF6	NA	27382_27382
174	28219	28220	2	54	ORF8	NA	28219_28220
175	27577	27577	1	53	ORF7a	NA	27577_27577
176	27691	27699	9	52	ORF7a	100	ORF7a_100-102
177	25514	25519	6	51	ORF3a	41	ORF3a_42-43
178	28003	28170	168	51	ORF8	37	ORF8_37-92
179	9542	9573	32	50	nsp4	NA	9542_9573
180	18896	18898	3	50	nsp14	286	nsp14_287
181	27553	27637	85	50	ORF7a	NA	27553_27637
182	21762	21767	6	49	S	67	S_67-68
183	27566	27593	28	49	ORF7a	NA	27566_27593
184	28220	28225	6	49	ORF8	109	ORF8_109-110
185	21985	21993	9	48	S	141	S_141-143
186	23583	23597	15	48	S	674	S_675-679
187	27571	27577	7	48	ORF7a	NA	27571_27577
188	23479	23481	3	47	S	639	S_640
189	21990	21990	1	46	S	NA	21990_21990
190	25437	25454	18	46	ORF3a	15	ORF3a_16-21
191	27572	27588	17	46	ORF7a	NA	27572_27588
192	27594	27623	30	46	ORF7a	67	ORF7a_67-76
193	6511	6522	12	45	nsp3	1264	nsp3_1265-1268
194	21972	21992	21	45	S	137	S_138-144
195	27680	27680	1	45	ORF7a	NA	27680_27680
196	514	516	3	44	nsp1	83	nsp1_84
197	27405	27459	55	43	ORF7a	NA	27405_27459
198	27785	27793	9	43	ORF7b	10	ORF7b_11-13
199	25518	25518	1	42	ORF3a	NA	25518_25518
200	26465	26467	3	42	E	74	E_75
201	27428	27436	9	42	ORF7a	12	ORF7a_12-14
202	27554	27604	51	42	ORF7a	54	ORF7a_54-70
203	27556	27571	16	42	ORF7a	NA	27556_27571
204	27671	27691	21	42	ORF7a	93	ORF7a_94-100
205	28215	28215	1	42	ORF8	NA	28215_28215
206	21765	21767	3	41	S	68	S_68
207	27677	27685	9	41	ORF7a	95	ORF7a_95-97
208	315	317	3	40	nsp1	17	nsp1_17
209	21581	21583	3	40	S	7	S_7
210	25424	25435	12	40	ORF3a	11	ORF3a_11-14
211	25448	25476	29	40	ORF3a	NA	25448_25476
212	27877	27886	10	40	ORF7b	NA	27877_27886
213	28895	28903	9	40	N	208	N_208-210
214	3335	3340	6	39	nsp3	206	nsp3_206-207
215	6684	6686	3	39	nsp3	1322	nsp3_1323
216	27459	27460	2	39	ORF7a	NA	27459_27460
217	27553	27644	92	39	ORF7a	NA	27553_27644
218	27750	27761	12	39	ORF7a	119	ORF7a_120-123
219	28240	28244	5	39	ORF8	NA	28240_28244
220	8585	8587	3	38	nsp4	11	nsp4_11
221	21766	21768	3	38	S	68	S_69
222	25432	25437	6	38	ORF3a	14	ORF3a_14-15
223	27205	27205	1	38	ORF6	NA	27205_27205
224	27554	27621	68	38	ORF7a	NA	27554_27621
225	27695	27703	9	38	ORF7a	101	ORF7a_102-104
226	27697	27750	54	38	ORF7a	102	ORF7a_102-119
227	28193	28195	3	38	ORF8	100	ORF8_101
228	20423	20425	3	37	nsp15	268	nsp15_269
229	27529	27680	152	37	ORF7a	NA	27529_27680
230	27900	27900	1	37	ORF8	NA	27900_27900
231	28248	28251	4	37	ORF8	NA	28248_28251
232	28988	28993	6	37	N	239	N_239-240
233	508	516	9	36	nsp1	81	nsp1_82-84
234	25437	25442	6	36	ORF3a	15	ORF3a_16-17
235	26483	26485	3	36	Intergenic	NA	Intergenic_NA-NA
236	27618	27623	6	36	ORF7a	75	ORF7a_75-76
237	27683	27758	76	36	ORF7a	NA	27683_27758
238	27984	27987	4	36	ORF8	NA	27984_27987
239	26095	26097	3	35	ORF3a	235	ORF3a_235
240	27569	27621	53	35	ORF7a	NA	27569_27621
241	27579	27623	45	35	ORF7a	62	ORF7a_63-77
242	8620	8620	1	34	nsp4	NA	8620_8620
243	25423	25437	15	34	ORF3a	11	ORF3a_11-15
244	27556	27606	51	34	ORF7a	55	ORF7a_55-71
245	27794	27797	4	34	ORF7b	NA	27794_27797
246	17106	17106	1	33	nsp13	NA	17106_17106
247	26156	26179	24	33	ORF3a	255	ORF3a_256-263
248	27554	27644	91	33	ORF7a	NA	27554_27644
249	27570	27578	9	33	ORF7a	59	ORF7a_59-61
250	27629	27639	11	33	ORF7a	NA	27629_27639
251	27679	27696	18	33	ORF7a	96	ORF7a_96-101
252	27701	27703	3	33	ORF7a	103	ORF7a_104
253	27746	27746	1	33	ORF7a	NA	27746_27746
254	28252	28254	3	33	ORF8	120	ORF8_121
255	6516	6524	9	32	nsp3	1266	nsp3_1266-1268
256	21547	21549	3	32	nsp16	297	nsp16_297
257	21766	21770	5	32	S	NA	21766_21770
258	22286	22288	3	32	S	242	S_242
259	27741	27750	10	32	ORF7a	NA	27741_27750
260	508	520	13	31	nsp1	NA	508_520
261	6518	6523	6	31	nsp3	1267	nsp3_1267-1268
262	20407	20412	6	31	nsp15	263	nsp15_263-264
263	27762	27762	1	31	ORF7b	NA	27762_27762
264	28240	28249	10	31	ORF8	NA	28240_28249
265	1629	1629	1	30	nsp2	NA	1629_1629
266	11075	11075	1	30	nsp6	NA	11075_11075
267	26483	26490	8	30	Intergenic	NA	26483_26490
268	27607	27623	17	30	ORF7a	NA	27607_27623
269	27687	27695	9	30	ORF7a	98	ORF7a_99-101
270	28093	28095	3	30	ORF8	67	ORF8_67
271	28225	28230	6	30	ORF8	111	ORF8_112-113
272	28244	28249	6	30	ORF8	117	ORF8_118-119
273	28879	28890	12	30	N	202	N_203-206
274	509	520	12	29	nsp1	82	nsp1_82-85
275	21736	21736	1	29	S	NA	21736_21736
276	27266	27286	21	29	ORF6	22	ORF6_23-29
277	27577	27629	53	29	ORF7a	NA	27577_27629
278	27685	27695	11	29	ORF7a	NA	27685_27695
279	27880	27882	3	29	ORF7b	42	ORF7b_42
280	28150	28152	3	29	ORF8	86	ORF8_86
281	28901	28903	3	29	N	210	N_210
282	6329	6337	9	28	nsp3	1204	nsp3_1204-1206
283	6811	6813	3	28	nsp3	1364	nsp3_1365
284	21818	21818	1	28	S	NA	21818_21818
285	27267	27268	2	28	ORF6	NA	27267_27268
286	27267	27295	29	28	ORF6	NA	27267_27295
287	27313	27313	1	28	ORF6	NA	27313_27313
288	27507	27693	187	28	ORF7a	NA	27507_27693
289	27986	27987	2	28	ORF8	NA	27986_27987
290	28877	28885	9	28	N	202	N_202-204
291	28890	28901	12	28	N	206	N_206-209
292	28898	28900	3	28	N	209	N_209
293	3348	3350	3	27	nsp3	210	nsp3_210
294	6510	6515	6	27	nsp3	1264	nsp3_1264-1265
295	6524	6526	3	27	nsp3	1269	nsp3_1269
296	11283	11294	12	27	nsp6	104	nsp6_104-107
297	21601	21612	12	27	S	13	S_14-17
298	21758	21766	9	27	S	66	S_66-68
299	23481	23483	3	27	S	640	S_640
300	26161	26172	12	27	ORF3a	257	ORF3a_257-260
301	27264	27264	1	27	ORF6	NA	27264_27264
302	27265	27290	26	27	ORF6	NA	27265_27290
303	27376	27386	11	27	ORF6	NA	27376_27386
304	27578	27616	39	27	ORF7a	62	ORF7a_62-74
305	27580	27645	66	27	ORF7a	63	ORF7a_63-84
306	27680	27693	14	27	ORF7a	NA	27680_27693
307	28026	28156	131	27	ORF8	NA	28026_28156
308	28068	28068	1	27	ORF8	NA	28068_28068
309	28088	28095	8	27	ORF8	NA	28088_28095
310	28142	28149	8	27	ORF8	NA	28142_28149
311	28246	28254	9	27	ORF8	118	ORF8_118-120
312	8563	8565	3	26	nsp4	3	nsp4_4
313	27694	27697	4	26	ORF7a	NA	27694_27697
314	27702	27741	40	26	ORF7a	NA	27702_27741
315	27756	27758	3	26	ORF7a/ORF7b	121	ORF7a/ORF7b_122
316	4879	4881	3	25	nsp3	720	nsp3_721
317	21979	21990	12	25	S	139	S_140-143
318	27266	27293	28	25	ORF6	NA	27266_27293
319	27407	27460	54	25	ORF7a	5	ORF7a_5-22
320	27578	27581	4	25	ORF7a	NA	27578_27581
321	27629	27640	12	25	ORF7a	79	ORF7a_80-83
322	27759	27773	15	25	ORF7a/ORF7b	122	ORF7a/ORF7b_123-127
323	27794	27800	7	25	ORF7b	NA	27794_27800
324	27870	27874	5	25	ORF7b	NA	27870_27874
325	28023	28023	1	25	ORF8	NA	28023_28023
326	28765	28767	3	25	N	164	N_165
327	28890	28904	15	25	N	206	N_207-211
328	11082	11083	2	24	nsp6	NA	11082_11083
329	15367	15369	3	24	nsp12	634	nsp12_634
330	18109	18109	1	24	nsp14	NA	18109_18109
331	21987	21995	9	24	S	142	S_142-144
332	22159	22161	3	24	S	199	S_200
333	26408	26408	1	24	E	NA	26408_26408
334	27710	27724	15	24	ORF7a	106	ORF7a_107-111
335	27762	27773	12	24	ORF7b	3	ORF7b_3-6
336	9850	9852	3	23	nsp4	432	nsp4_433
337	23598	23600	3	23	S	679	S_679
338	27548	27555	8	23	ORF7a	NA	27548_27555
339	27551	27577	27	23	ORF7a	53	ORF7a_54-62
340	27569	27590	22	23	ORF7a	NA	27569_27590
341	27578	27578	1	23	ORF7a	NA	27578_27578
342	27763	27768	6	23	ORF7b	3	ORF7b_3-4
343	28881	28889	9	23	N	203	N_203-205
344	3333	3347	15	22	nsp3	205	nsp3_206-210
345	6654	6683	30	22	nsp3	1312	nsp3_1312-1321
346	10533	10533	1	22	nsp5	NA	10533_10533
347	22294	22296	3	22	S	244	S_244
348	22342	22344	3	22	S	260	S_261
349	25330	25332	3	22	S	1256	S_1257
350	26487	26489	3	22	Intergenic	NA	Intergenic_NA-NA
351	27580	27621	42	22	ORF7a	63	ORF7a_63-76
352	27796	27797	2	22	ORF7b	NA	27796_27797
353	28064	28068	5	22	ORF8	NA	28064_28068
354	28093	28096	4	22	ORF8	NA	28093_28096
355	6410	6421	12	21	nsp3	1231	nsp3_1231-1234
356	7059	7061	3	21	nsp3	1447	nsp3_1447
357	8598	8609	12	21	nsp4	15	nsp4_16-19
358	12627	12629	3	21	nsp8	179	nsp8_179
359	21601	21609	9	21	S	13	S_14-16
360	21808	21810	3	21	S	82	S_83
361	22281	22283	3	21	S	240	S_240
362	22327	22335	9	21	S	255	S_256-258
363	26482	26486	5	21	Intergenic	NA	26482_26486
364	27205	27219	15	21	ORF6	2	ORF6_2-6
365	27541	27555	15	21	ORF7a	50	ORF7a_50-54
366	27555	27598	44	21	ORF7a	NA	27555_27598
367	27698	27703	6	21	ORF7a	102	ORF7a_103-104
368	27701	27701	1	21	ORF7a	NA	27701_27701
369	28148	28159	12	21	ORF8	85	ORF8_86-89
370	28881	28895	15	21	N	203	N_203-207
371	3345	3347	3	20	nsp3	209	nsp3_209
372	21750	21789	40	20	S	NA	21750_21789
373	21762	21788	27	20	S	67	S_68-76
374	25707	25712	6	20	ORF3a	105	ORF3a_106-107
375	27264	27265	2	20	ORF6	NA	27264_27265
376	27677	27683	7	20	ORF7a	NA	27677_27683
377	27681	27691	11	20	ORF7a	NA	27681_27691
378	27693	27697	5	20	ORF7a	NA	27693_27697
379	27946	27948	3	20	ORF8	18	ORF8_19
380	28007	28143	137	20	ORF8	NA	28007_28143
381	1131	1131	1	19	nsp2	NA	1131_1131
382	2866	2868	3	19	nsp3	49	nsp3_50
383	3263	3265	3	19	nsp3	182	nsp3_182
384	9857	9859	3	19	nsp4	435	nsp4_435
385	12780	12782	3	19	nsp9	32	nsp9_33
386	19369	19369	1	19	nsp14	NA	19369_19369
387	21887	21887	1	19	S	NA	21887_21887
388	25504	25536	33	19	ORF3a	38	ORF3a_38-48
389	25529	25531	3	19	ORF3a	46	ORF3a_47
390	27266	27290	25	19	ORF6	NA	27266_27290
391	27434	27436	3	19	ORF7a	14	ORF7a_14
392	27578	27605	28	19	ORF7a	NA	27578_27605
393	27674	27694	21	19	ORF7a	94	ORF7a_94-100
394	27785	27794	10	19	ORF7b	NA	27785_27794
395	27823	28233	411	19	ORF7b	23	ORF7b_24-160
396	28890	28895	6	19	N	206	N_207-208
397	28891	28902	12	19	N	206	N_207-210
398	1649	1651	3	18	nsp2	282	nsp2_282
399	5584	5584	1	18	nsp3	NA	5584_5584
400	13019	13019	1	18	nsp9	NA	13019_13019
401	21993	21993	1	18	S	NA	21993_21993
402	22294	22299	6	18	S	244	S_245-246
403	25448	25462	15	18	ORF3a	19	ORF3a_19-23
404	25453	25530	78	18	ORF3a	21	ORF3a_21-46
405	27267	27293	27	18	ORF6	22	ORF6_23-31
406	27383	27386	4	18	ORF6	NA	27383_27386
407	27576	27579	4	18	ORF7a	NA	27576_27579
408	27686	27758	73	18	ORF7a	NA	27686_27758
409	27692	27692	1	18	ORF7a	NA	27692_27692
410	27879	27891	13	18	ORF7b	NA	27879_27891
411	27900	27903	4	18	ORF8	NA	27900_27903
412	27900	27907	8	18	ORF8	NA	27900_27907
413	28246	28247	2	18	ORF8	NA	28246_28247
414	28252	28253	2	18	ORF8	NA	28252_28253
415	28896	28897	2	18	N	NA	28896_28897
416	3037	3037	1	17	nsp3	NA	3037_3037
417	3315	3317	3	17	nsp3	199	nsp3_200
418	6320	6322	3	17	nsp3	1201	nsp3_1201
419	8612	8612	1	17	nsp4	NA	8612_8612
420	20274	20274	1	17	nsp15	NA	20274_20274
421	21996	21998	3	17	S	145	S_146
422	25716	25721	6	17	ORF3a	108	ORF3a_109-110
423	27553	27553	1	17	ORF7a	NA	27553_27553
424	27572	27582	11	17	ORF7a	NA	27572_27582
425	27621	27623	3	17	ORF7a	76	ORF7a_77
426	27680	27692	13	17	ORF7a	NA	27680_27692
427	28099	28099	1	17	ORF8	NA	28099_28099
428	425	457	33	16	nsp1	54	nsp1_54-64
429	511	516	6	16	nsp1	82	nsp1_83-84
430	513	524	12	16	nsp1	83	nsp1_83-86
431	672	683	12	16	nsp1	136	nsp1_136-139
432	6683	6683	1	16	nsp3	NA	6683_6683
433	11541	11543	3	16	nsp6	190	nsp6_191
434	25432	25435	4	16	ORF3a	NA	25432_25435
435	25532	25534	3	16	ORF3a	47	ORF3a_48
436	26096	26101	6	16	ORF3a	235	ORF3a_235-236
437	27378	27381	4	16	ORF6	NA	27378_27381
438	27618	27619	2	16	ORF7a	NA	27618_27619
439	27685	27760	76	16	ORF7a	NA	27685_27760
440	27701	27702	2	16	ORF7a	NA	27701_27702
441	27913	28205	293	16	ORF8	NA	27913_28205
442	28007	28081	75	16	ORF8	38	ORF8_39-63
443	28101	28101	1	16	ORF8	NA	28101_28101
444	28270	28270	1	16	Intergenic	NA	28270_28270
445	28841	28849	9	16	N	190	N_190-192
446	3218	3220	3	15	nsp3	167	nsp3_167
447	3879	3908	30	15	nsp3	387	nsp3_387-396
448	6323	6325	3	15	nsp3	1202	nsp3_1202
449	11267	11275	9	15	nsp6	99	nsp6_99-101
450	12600	12602	3	15	nsp8	170	nsp8_170
451	21601	21615	15	15	S	13	S_14-18
452	21741	21779	39	15	S	60	S_61-73
453	21764	21767	4	15	S	NA	21764_21767
454	21975	21995	21	15	S	138	S_139-145
455	21987	21992	6	15	S	142	S_142-143
456	25428	25445	18	15	ORF3a	12	ORF3a_13-18
457	26222	26223	2	15	Intergenic	NA	26222_26223
458	27566	27625	60	15	ORF7a	58	ORF7a_59-78
459	27576	27617	42	15	ORF7a	61	ORF7a_62-75
460	27579	27582	4	15	ORF7a	NA	27579_27582
461	27599	27619	21	15	ORF7a	69	ORF7a_69-75
462	27616	27622	7	15	ORF7a	NA	27616_27622
463	27683	27700	18	15	ORF7a	97	ORF7a_97-102
464	27683	27688	6	15	ORF7a	97	ORF7a_97-98
465	27686	27762	77	15	ORF7a	NA	27686_27762
466	27688	27750	63	15	ORF7a	99	ORF7a_99-119
467	27704	27740	37	15	ORF7a	NA	27704_27740
468	27848	28229	382	15	ORF7b	NA	27848_28229
469	28065	28072	8	15	ORF8	NA	28065_28072
470	28086	28091	6	15	ORF8	65	ORF8_65-66
471	28253	28253	1	15	ORF8	NA	28253_28253
472	296	320	25	14	nsp1	NA	296_320
473	3343	3348	6	14	nsp3	208	nsp3_209-210
474	11512	11520	9	14	nsp6	180	nsp6_181-183
475	13032	13034	3	14	nsp10	3	nsp10_3
476	14865	14866	2	14	nsp12	NA	14865_14866
477	21973	21990	18	14	S	137	S_138-143
478	23484	23486	3	14	S	641	S_641
479	26154	26160	7	14	ORF3a	NA	26154_26160
480	27268	27289	22	14	ORF6	NA	27268_27289
481	27555	27636	82	14	ORF7a	NA	27555_27636
482	27570	27584	15	14	ORF7a	59	ORF7a_60-64
483	27571	27641	71	14	ORF7a	NA	27571_27641
484	27580	27584	5	14	ORF7a	NA	27580_27584
485	27580	27580	1	14	ORF7a	NA	27580_27580
486	27686	27755	70	14	ORF7a	NA	27686_27755
487	28091	28096	6	14	ORF8	66	ORF8_67-68
488	444	444	1	13	nsp1	NA	444_444
489	507	518	12	13	nsp1	81	nsp1_81-84
490	3549	3557	9	13	nsp3	277	nsp3_277-279
491	3706	3708	3	13	nsp3	329	nsp3_330
492	6509	6518	10	13	nsp3	NA	6509_6518
493	14487	14501	15	13	nsp12	340	nsp12_341-345
494	21762	21764	3	13	S	67	S_67
495	22282	22290	9	13	S	240	S_241-243
496	25416	25424	9	13	ORF3a	8	ORF3a_8-10
497	25432	25452	21	13	ORF3a	14	ORF3a_14-20
498	25520	25534	15	13	ORF3a	43	ORF3a_44-48
499	25831	25831	1	13	ORF3a	NA	25831_25831
500	26159	26179	21	13	ORF3a	256	ORF3a_257-263
501	27548	27554	7	13	ORF7a	NA	27548_27554
502	27571	27578	8	13	ORF7a	NA	27571_27578
503	27571	27579	9	13	ORF7a	60	ORF7a_60-62
504	27736	27761	26	13	ORF7a	NA	27736_27761
505	27760	27765	6	13	ORF7b	2	ORF7b_3-4
506	27785	27795	11	13	ORF7b	NA	27785_27795
507	27793	27800	8	13	ORF7b	NA	27793_27800
508	27905	27967	63	13	ORF8	4	ORF8_5-25
509	684	698	15	12	nsp1	140	nsp1_141-145
510	1603	1605	3	12	nsp2	266	nsp2_267
511	2571	2573	3	12	nsp2	589	nsp2_590
512	3875	3898	24	12	nsp3	386	nsp3_386-393
513	3897	3905	9	12	nsp3	393	nsp3_394-396
514	8240	8242	3	12	nsp3	1841	nsp3_1841
515	11283	11292	10	12	nsp6	NA	11283_11292
516	21546	21551	6	12	nsp16	296	nsp16_297-298
517	21765	21765	1	12	S	NA	21765_21765
518	21970	21993	24	12	S	136	S_137-144
519	21982	21996	15	12	S	140	S_141-145
520	25475	25477	3	12	ORF3a	28	ORF3a_29
521	26192	26194	3	12	ORF3a	267	ORF3a_268
522	26777	26828	52	12	M	NA	26777_26828
523	27294	27296	3	12	ORF6	31	ORF6_32
524	27386	27393	8	12	ORF6	NA	27386_27393
525	27555	27620	66	12	ORF7a	54	ORF7a_54-75
526	27569	27579	11	12	ORF7a	NA	27569_27579
527	27570	27579	10	12	ORF7a	NA	27570_27579
528	27571	27630	60	12	ORF7a	60	ORF7a_60-79
529	27580	27581	2	12	ORF7a	NA	27580_27581
530	27616	27633	18	12	ORF7a	75	ORF7a_75-80
531	27681	27732	52	12	ORF7a	NA	27681_27732
532	27700	27723	24	12	ORF7a	103	ORF7a_103-110
533	27704	27739	36	12	ORF7a	104	ORF7a_105-116
534	27712	27720	9	12	ORF7a	107	ORF7a_107-109
535	27907	27907	1	12	ORF8	NA	27907_27907
536	27927	27956	30	12	ORF8	12	ORF8_12-21
537	28066	28067	2	12	ORF8	NA	28066_28067
538	28206	28225	20	12	ORF8	NA	28206_28225
539	28226	28251	26	12	ORF8	NA	28226_28251
540	28240	28245	6	12	ORF8	116	ORF8_117-118
541	28243	28244	2	12	ORF8	NA	28243_28244
542	28247	28253	7	12	ORF8	NA	28247_28253
543	510	523	14	11	nsp1	NA	510_523
544	2279	2281	3	11	nsp2	492	nsp2_492
545	3216	3230	15	11	nsp3	166	nsp3_167-171
546	3879	3899	21	11	nsp3	387	nsp3_388-394
547	5628	5628	1	11	nsp3	NA	5628_5628
548	6374	6391	18	11	nsp3	1219	nsp3_1219-1224
549	6501	6503	3	11	nsp3	1261	nsp3_1262
550	7119	7121	3	11	nsp3	1467	nsp3_1467
551	8030	8030	1	11	nsp3	NA	8030_8030
552	12162	12162	1	11	nsp8	NA	12162_12162
553	14724	14724	1	11	nsp12	NA	14724_14724
554	16166	16168	3	11	nsp12	900	nsp12_901
555	16851	16853	3	11	nsp13	205	nsp13_206
556	21768	21770	3	11	S	69	S_69
557	21860	21862	3	11	S	100	S_100
558	21990	21996	7	11	S	NA	21990_21996
559	21992	21993	2	11	S	NA	21992_21993
560	22286	22291	6	11	S	242	S_242-243
561	25437	25439	3	11	ORF3a	15	ORF3a_16
562	25448	25475	28	11	ORF3a	NA	25448_25475
563	25473	25474	2	11	ORF3a	NA	25473_25474
564	25706	25714	9	11	ORF3a	105	ORF3a_106-108
565	25996	25998	3	11	ORF3a	202	ORF3a_202
566	27266	27268	3	11	ORF6	22	ORF6_22
567	27267	27300	34	11	ORF6	NA	27267_27300
568	27267	27297	31	11	ORF6	NA	27267_27297
569	27553	27554	2	11	ORF7a	NA	27553_27554
570	27571	27619	49	11	ORF7a	NA	27571_27619
571	27572	27581	10	11	ORF7a	NA	27572_27581
572	27599	27623	25	11	ORF7a	NA	27599_27623
573	27672	27737	66	11	ORF7a	93	ORF7a_94-115
574	27677	27696	20	11	ORF7a	NA	27677_27696
575	27795	27800	6	11	ORF7b	14	ORF7b_14-15
576	27913	28223	311	11	ORF8	NA	27913_28223
577	27983	27984	2	11	ORF8	NA	27983_27984
578	28068	28075	8	11	ORF8	NA	28068_28075
579	28248	28252	5	11	ORF8	NA	28248_28252
580	28250	28250	1	11	ORF8	NA	28250_28250
581	28898	28909	12	11	N	209	N_209-212
582	296	319	24	10	nsp1	11	nsp1_11-18
583	729	737	9	10	nsp1	155	nsp1_156-158
584	1849	1851	3	10	nsp2	348	nsp2_349
585	6524	6529	6	10	nsp3	1269	nsp3_1269-1270
586	6583	6585	3	10	nsp3	1288	nsp3_1289
587	6807	6807	1	10	nsp3	NA	6807_6807
588	12039	12044	6	10	nsp7	66	nsp7_67-68
589	20339	20341	3	10	nsp15	240	nsp15_240
590	22034	22039	6	10	S	158	S_158-159
591	22287	22289	3	10	S	242	S_242
592	22291	22302	12	10	S	243	S_244-247
593	25393	25395	3	10	ORF3a	1	ORF3a_1
594	25423	25452	30	10	ORF3a	11	ORF3a_11-20
595	25471	25479	9	10	ORF3a	27	ORF3a_27-29
596	25707	25718	12	10	ORF3a	105	ORF3a_106-109
597	26777	26829	53	10	M	NA	26777_26829
598	27264	27272	9	10	ORF6	21	ORF6_22-24
599	27287	27290	4	10	ORF6	NA	27287_27290
600	27386	27392	7	10	ORF6	NA	27386_27392
601	27404	27463	60	10	ORF7a	4	ORF7a_5-24
602	27522	27638	117	10	ORF7a	43	ORF7a_44-82
603	27523	27527	5	10	ORF7a	NA	27523_27527
604	27533	27613	81	10	ORF7a	47	ORF7a_47-73
605	27553	27613	61	10	ORF7a	NA	27553_27613
606	27557	27640	84	10	ORF7a	55	ORF7a_56-83
607	27564	27579	16	10	ORF7a	NA	27564_27579
608	27566	27629	64	10	ORF7a	NA	27566_27629
609	27566	27630	65	10	ORF7a	NA	27566_27630
610	27577	27635	59	10	ORF7a	NA	27577_27635
611	27614	27622	9	10	ORF7a	74	ORF7a_75-77
612	27624	27635	12	10	ORF7a	77	ORF7a_78-81
613	27638	27638	1	10	ORF7a	NA	27638_27638
614	27640	27646	7	10	ORF7a	NA	27640_27646
615	27672	27684	13	10	ORF7a	NA	27672_27684
616	27680	27700	21	10	ORF7a	96	ORF7a_97-103
617	27682	27683	2	10	ORF7a	NA	27682_27683
618	27703	27741	39	10	ORF7a	104	ORF7a_104-116
619	28028	28032	5	10	ORF8	NA	28028_28032
620	28131	28131	1	10	ORF8	NA	28131_28131
621	28251	28257	7	10	ORF8	NA	28251_28257
622	296	310	15	9	nsp1	11	nsp1_11-15
623	296	615	320	9	nsp1	NA	296_615
624	510	517	8	9	nsp1	NA	510_517
625	2159	2161	3	9	nsp2	452	nsp2_452
626	3341	3349	9	9	nsp3	208	nsp3_208-210
627	3544	3555	12	9	nsp3	275	nsp3_276-279
628	3864	3866	3	9	nsp3	382	nsp3_383
629	5169	5194	26	9	nsp3	NA	5169_5194
630	20065	20067	3	9	nsp15	149	nsp15_149
631	21631	21633	3	9	S	23	S_24
632	21763	21764	2	9	S	NA	21763_21764
633	21767	21770	4	9	S	NA	21767_21770
634	21998	22003	6	9	S	146	S_146-147
635	22882	22882	1	9	S	NA	22882_22882
636	23119	23119	1	9	S	NA	23119_23119
637	24069	24071	3	9	S	836	S_836
638	24381	24383	3	9	S	940	S_941
639	25420	25422	3	9	ORF3a	10	ORF3a_10
640	25430	25450	21	9	ORF3a	13	ORF3a_14-20
641	25512	25520	9	9	ORF3a	40	ORF3a_41-43
642	25517	25519	3	9	ORF3a	42	ORF3a_42
643	25520	25531	12	9	ORF3a	43	ORF3a_44-47
644	26158	26178	21	9	ORF3a	256	ORF3a_256-262
645	26158	26158	1	9	ORF3a	NA	26158_26158
646	26351	26356	6	9	E	36	E_36-37
647	27290	27292	3	9	ORF6	30	ORF6_31
648	27378	27389	12	9	ORF6	59	ORF6_60-63
649	27409	27459	51	9	ORF7a	6	ORF7a_6-22
650	27521	27676	156	9	ORF7a	43	ORF7a_43-94
651	27530	27556	27	9	ORF7a	46	ORF7a_46-54
652	27547	27661	115	9	ORF7a	NA	27547_27661
653	27555	27624	70	9	ORF7a	NA	27555_27624
654	27563	27589	27	9	ORF7a	57	ORF7a_58-66
655	27564	27586	23	9	ORF7a	NA	27564_27586
656	27564	27622	59	9	ORF7a	NA	27564_27622
657	27564	27621	58	9	ORF7a	NA	27564_27621
658	27566	27641	76	9	ORF7a	NA	27566_27641
659	27570	27624	55	9	ORF7a	NA	27570_27624
660	27682	27700	19	9	ORF7a	NA	27682_27700
661	27683	27754	72	9	ORF7a	97	ORF7a_97-120
662	27683	27753	71	9	ORF7a	NA	27683_27753
663	27695	27697	3	9	ORF7a	101	ORF7a_102
664	27703	27742	40	9	ORF7a	NA	27703_27742
665	27723	27737	15	9	ORF7a	110	ORF7a_111-115
666	27770	27772	3	9	ORF7b	5	ORF7b_6
667	27791	27799	9	9	ORF7b	12	ORF7b_13-15
668	27909	27914	6	9	ORF8	6	ORF8_6-7
669	28063	28093	31	9	ORF8	NA	28063_28093
670	28089	28093	5	9	ORF8	NA	28089_28093
671	28089	28096	8	9	ORF8	NA	28089_28096
672	28148	28148	1	9	ORF8	NA	28148_28148
673	28852	28860	9	9	N	193	N_194-196
674	28904	28906	3	9	N	211	N_211
675	28913	28915	3	9	N	214	N_214
676	428	457	30	8	nsp1	55	nsp1_55-64
677	513	518	6	8	nsp1	83	nsp1_83-84
678	685	690	6	8	nsp1	140	nsp1_141-142
679	3233	3235	3	8	nsp3	172	nsp3_172
680	3345	3353	9	8	nsp3	209	nsp3_210-212
681	3803	3805	3	8	nsp3	362	nsp3_362
682	3833	3835	3	8	nsp3	372	nsp3_372
683	3837	3842	6	8	nsp3	373	nsp3_374-375
684	5605	5605	1	8	nsp3	NA	5605_5605
685	6350	6397	48	8	nsp3	1211	nsp3_1211-1226
686	6797	6797	1	8	nsp3	NA	6797_6797
687	11287	11304	18	8	nsp6	105	nsp6_106-111
688	11287	11291	5	8	nsp6	NA	11287_11291
689	15158	15158	1	8	nsp12	NA	15158_15158
690	20578	20601	24	8	nsp15	320	nsp15_320-327
691	21543	21551	9	8	nsp16	295	nsp16_296-298
692	21830	21830	1	8	S	NA	21830_21830
693	21972	21995	24	8	S	137	S_138-145
694	21983	21985	3	8	S	141	S_141
695	22274	22274	1	8	S	NA	22274_22274
696	22294	22305	12	8	S	244	S_244-247
697	25242	25244	3	8	S	1227	S_1228
698	25394	25395	2	8	ORF3a	NA	25394_25395
699	25417	25437	21	8	ORF3a	9	ORF3a_9-15
700	25709	25720	12	8	ORF3a	106	ORF3a_106-109
701	26096	26100	5	8	ORF3a	NA	26096_26100
702	26162	26182	21	8	ORF3a	257	ORF3a_258-264
703	26485	26485	1	8	Intergenic	NA	26485_26485
704	27195	27221	27	8	Intergenic	NA	Intergenic_NA-NA
705	27195	27197	3	8	Intergenic	NA	Intergenic_NA-NA
706	27266	27289	24	8	ORF6	22	ORF6_22-29
707	27387	27396	10	8	ORF6	NA	27387_27396
708	27499	27617	119	8	ORF7a	NA	27499_27617
709	27536	27616	81	8	ORF7a	48	ORF7a_48-74
710	27553	27555	3	8	ORF7a	54	ORF7a_54
711	27566	27578	13	8	ORF7a	NA	27566_27578
712	27579	27598	20	8	ORF7a	NA	27579_27598
713	27579	27588	10	8	ORF7a	NA	27579_27588
714	27582	27593	12	8	ORF7a	63	ORF7a_64-67
715	27605	27615	11	8	ORF7a	NA	27605_27615
716	27622	27622	1	8	ORF7a	NA	27622_27622
717	27674	27676	3	8	ORF7a	94	ORF7a_95
718	27684	27696	13	8	ORF7a	NA	27684_27696
719	27698	27718	21	8	ORF7a	102	ORF7a_103-109
720	27741	27741	1	8	ORF7a	NA	27741_27741
721	27757	27760	4	8	ORF7a/ORF7b	NA	27757_27760
722	27768	27773	6	8	ORF7b	5	ORF7b_5-6
723	27785	27791	7	8	ORF7b	NA	27785_27791
724	27804	27806	3	8	ORF7b	17	ORF7b_17
725	27887	27904	18	8	ORF7b	44	ORF7b_44-49
726	27927	27948	22	8	ORF8	NA	27927_27948
727	28090	28158	69	8	ORF8	66	ORF8_66-88
728	28249	28253	5	8	ORF8	NA	28249_28253
729	28349	28351	3	8	N	26	N_26
730	28412	28414	3	8	N	47	N_47
731	28877	28891	15	8	N	202	N_202-206
732	28897	28917	21	8	N	208	N_209-215
733	456	457	2	7	nsp1	NA	456_457
734	511	522	12	7	nsp1	82	nsp1_83-86
735	923	928	6	7	nsp2	40	nsp2_40-41
736	1456	1458	3	7	nsp2	217	nsp2_218
737	1594	1599	6	7	nsp2	263	nsp2_264-265
738	1648	1650	3	7	nsp2	281	nsp2_282
739	1875	1875	1	7	nsp2	NA	1875_1875
740	3092	3115	24	7	nsp3	125	nsp3_125-132
741	3259	3339	81	7	nsp3	180	nsp3_181-207
742	3267	3320	54	7	nsp3	183	nsp3_183-200
743	3351	3353	3	7	nsp3	211	nsp3_212
744	6329	6352	24	7	nsp3	1204	nsp3_1204-1211
745	6374	6382	9	7	nsp3	1219	nsp3_1219-1221
746	6654	6656	3	7	nsp3	1312	nsp3_1312
747	11288	11305	18	7	nsp6	106	nsp6_106-111
748	12757	12759	3	7	nsp9	24	nsp9_25
749	13124	13124	1	7	nsp10	NA	13124_13124
750	21975	21992	18	7	S	138	S_139-144
751	21988	21993	6	7	S	142	S_143-144
752	21989	21993	5	7	S	NA	21989_21993
753	22015	22033	19	7	S	NA	22015_22033
754	22127	22132	6	7	S	189	S_189-190
755	22287	22304	18	7	S	242	S_242-247
756	23230	23230	1	7	S	NA	23230_23230
757	25303	25308	6	7	S	1247	S_1248-1249
758	25424	25438	15	7	ORF3a	11	ORF3a_11-15
759	25497	25511	15	7	ORF3a	35	ORF3a_36-40
760	25550	25555	6	7	ORF3a	53	ORF3a_54-55
761	25827	25834	8	7	ORF3a	NA	25827_25834
762	26486	26487	2	7	Intergenic	NA	26486_26487
763	26513	26513	1	7	Intergenic	NA	26513_26513
764	27275	27282	8	7	ORF6	NA	27275_27282
765	27389	27396	8	7	Intergenic	NA	27389_27396
766	27482	27622	141	7	ORF7a	30	ORF7a_31-77
767	27490	27506	17	7	ORF7a	NA	27490_27506
768	27507	27696	190	7	ORF7a	NA	27507_27696
769	27510	27511	2	7	ORF7a	NA	27510_27511
770	27522	27679	158	7	ORF7a	NA	27522_27679
771	27522	27680	159	7	ORF7a	43	ORF7a_44-96
772	27548	27569	22	7	ORF7a	NA	27548_27569
773	27555	27641	87	7	ORF7a	54	ORF7a_54-82
774	27558	27623	66	7	ORF7a	55	ORF7a_56-77
775	27562	27640	79	7	ORF7a	NA	27562_27640
776	27563	27614	52	7	ORF7a	NA	27563_27614
777	27570	27617	48	7	ORF7a	59	ORF7a_60-75
778	27572	27601	30	7	ORF7a	60	ORF7a_61-70
779	27578	27579	2	7	ORF7a	NA	27578_27579
780	27579	27587	9	7	ORF7a	62	ORF7a_62-64
781	27599	27624	26	7	ORF7a	NA	27599_27624
782	27605	27622	18	7	ORF7a	71	ORF7a_72-77
783	27631	27631	1	7	ORF7a	NA	27631_27631
784	27645	27645	1	7	ORF7a	NA	27645_27645
785	27675	27682	8	7	ORF7a	NA	27675_27682
786	27678	27678	1	7	ORF7a	NA	27678_27678
787	27679	27687	9	7	ORF7a	96	ORF7a_96-98
788	27681	27697	17	7	ORF7a	NA	27681_27697
789	27683	27762	80	7	ORF7a	NA	27683_27762
790	27686	27706	21	7	ORF7a	98	ORF7a_99-105
791	27696	27700	5	7	ORF7a	NA	27696_27700
792	27697	27697	1	7	ORF7a	NA	27697_27697
793	27704	27721	18	7	ORF7a	104	ORF7a_105-110
794	27976	28206	231	7	ORF8	28	ORF8_29-105
795	27988	28111	124	7	ORF8	NA	27988_28111
796	28007	28117	111	7	ORF8	38	ORF8_39-75
797	28030	28095	66	7	ORF8	46	ORF8_46-67
798	28047	28048	2	7	ORF8	NA	28047_28048
799	28066	28068	3	7	ORF8	58	ORF8_58
800	28240	28251	12	7	ORF8	116	ORF8_117-120
801	28841	28846	6	7	N	190	N_190-191
802	28930	28932	3	7	N	219	N_220
803	505	516	12	6	nsp1	80	nsp1_81-84
804	510	522	13	6	nsp1	NA	510_522
805	1599	1604	6	6	nsp2	265	nsp2_265-266
806	1602	1604	3	6	nsp2	266	nsp2_266
807	3329	3343	15	6	nsp3	204	nsp3_204-208
808	3339	3347	9	6	nsp3	207	nsp3_208-210
809	6469	6480	12	6	nsp3	1250	nsp3_1251-1254
810	7116	7121	6	6	nsp3	1466	nsp3_1466-1467
811	8572	8574	3	6	nsp4	6	nsp4_7
812	11271	11276	6	6	nsp6	100	nsp6_100-101
813	11272	11272	1	6	nsp6	NA	11272_11272
814	11280	11285	6	6	nsp6	103	nsp6_103-104
815	12785	12787	3	6	nsp9	34	nsp9_34
816	13096	13098	3	6	nsp10	24	nsp10_25
817	15595	15606	12	6	nsp12	710	nsp12_710-713
818	17879	17879	1	6	nsp13	NA	17879_17879
819	19988	19988	1	6	nsp15	NA	19988_19988
820	20576	20611	36	6	nsp15	319	nsp15_319-330
821	21165	21173	9	6	nsp16	169	nsp16_170-172
822	21760	21786	27	6	S	66	S_67-75
823	21980	21980	1	6	S	NA	21980_21980
824	21981	21986	6	6	S	140	S_140-141
825	21982	21985	4	6	S	NA	21982_21985
826	21987	21988	2	6	S	NA	21987_21988
827	21999	22001	3	6	S	146	S_146
828	22282	22302	21	6	S	240	S_241-247
829	22290	22298	9	6	S	243	S_243-245
830	22299	22304	6	6	S	246	S_246-247
831	22995	22995	1	6	S	NA	22995_22995
832	25415	25429	15	6	ORF3a	8	ORF3a_8-12
833	25419	25430	12	6	ORF3a	9	ORF3a_10-13
834	25425	25430	6	6	ORF3a	11	ORF3a_12-13
835	25432	25440	9	6	ORF3a	14	ORF3a_14-16
836	25447	25455	9	6	ORF3a	19	ORF3a_19-21
837	25493	25498	6	6	ORF3a	34	ORF3a_35-36
838	25518	25531	14	6	ORF3a	NA	25518_25531
839	25643	25645	3	6	ORF3a	84	ORF3a_85
840	25980	25980	1	6	ORF3a	NA	25980_25980
841	26103	26105	3	6	ORF3a	237	ORF3a_238
842	26156	26159	4	6	ORF3a	NA	26156_26159
843	26493	26493	1	6	Intergenic	NA	26493_26493
844	26767	26767	1	6	M	NA	26767_26767
845	26812	26836	25	6	M	NA	26812_26836
846	27265	27286	22	6	ORF6	NA	27265_27286
847	27391	27447	57	6	Intergenic	NA	Intergenic_NA-NA
848	27394	27465	72	6	ORF7a	1	ORF7a_1-24
849	27427	27719	293	6	ORF7a	NA	27427_27719
850	27528	27551	24	6	ORF7a	45	ORF7a_46-53
851	27554	27637	84	6	ORF7a	54	ORF7a_55-82
852	27555	27617	63	6	ORF7a	54	ORF7a_55-75
853	27572	27586	15	6	ORF7a	60	ORF7a_60-64
854	27574	27623	50	6	ORF7a	NA	27574_27623
855	27575	27614	40	6	ORF7a	NA	27575_27614
856	27576	27604	29	6	ORF7a	NA	27576_27604
857	27578	27580	3	6	ORF7a	62	ORF7a_62
858	27580	27637	58	6	ORF7a	NA	27580_27637
859	27591	27621	31	6	ORF7a	NA	27591_27621
860	27594	27617	24	6	ORF7a	67	ORF7a_68-75
861	27594	27596	3	6	ORF7a	67	ORF7a_68
862	27622	27638	17	6	ORF7a	NA	27622_27638
863	27624	27630	7	6	ORF7a	NA	27624_27630
864	27677	27687	11	6	ORF7a	NA	27677_27687
865	27682	27739	58	6	ORF7a	NA	27682_27739
866	27683	27755	73	6	ORF7a	NA	27683_27755
867	27684	27705	22	6	ORF7a	NA	27684_27705
868	27684	27706	23	6	ORF7a	NA	27684_27706
869	27685	27733	49	6	ORF7a	NA	27685_27733
870	27686	27747	62	6	ORF7a	NA	27686_27747
871	27692	27694	3	6	ORF7a	100	ORF7a_101
872	27692	27703	12	6	ORF7a	100	ORF7a_101-104
873	27693	27725	33	6	ORF7a	100	ORF7a_101-111
874	27700	27741	42	6	ORF7a	103	ORF7a_103-116
875	27701	27739	39	6	ORF7a	103	ORF7a_104-116
876	27702	27725	24	6	ORF7a	103	ORF7a_104-111
877	27719	27721	3	6	ORF7a	109	ORF7a_109
878	27735	27735	1	6	ORF7a	NA	27735_27735
879	27752	27752	1	6	ORF7a	NA	27752_27752
880	27785	27796	12	6	ORF7b	10	ORF7b_10-13
881	27808	27823	16	6	ORF7b	NA	27808_27823
882	27862	27866	5	6	ORF7b	NA	27862_27866
883	27972	27972	1	6	ORF8	NA	27972_27972
884	28062	28065	4	6	ORF8	NA	28062_28065
885	28083	28093	11	6	ORF8	NA	28083_28093
886	28091	28093	3	6	ORF8	66	ORF8_67
887	28094	28094	1	6	ORF8	NA	28094_28094
888	28240	28246	7	6	ORF8	NA	28240_28246
889	28997	28999	3	6	N	242	N_242
890	510	513	4	5	nsp1	NA	510_513
891	510	512	3	5	nsp1	82	nsp1_82
892	738	740	3	5	nsp1	158	nsp1_159
893	1938	1940	3	5	nsp2	378	nsp2_378
894	2211	2213	3	5	nsp2	469	nsp2_469
895	2933	2935	3	5	nsp3	72	nsp3_72
896	3270	3287	18	5	nsp3	184	nsp3_185-190
897	3272	3304	33	5	nsp3	185	nsp3_185-195
898	3272	3328	57	5	nsp3	185	nsp3_185-203
899	3305	3325	21	5	nsp3	196	nsp3_196-202
900	3532	3771	240	5	nsp3	271	nsp3_272-351
901	3836	3844	9	5	nsp3	373	nsp3_373-375
902	3877	3906	30	5	nsp3	386	nsp3_387-396
903	3898	3918	21	5	nsp3	393	nsp3_394-400
904	3907	3936	30	5	nsp3	396	nsp3_396-405
905	3933	3941	9	5	nsp3	405	nsp3_406-408
906	5184	5195	12	5	nsp3	822	nsp3_822-825
907	6260	6280	21	5	nsp3	1181	nsp3_1181-1187
908	6470	6472	3	5	nsp3	1251	nsp3_1251
909	6538	6538	1	5	nsp3	NA	6538_6538
910	6603	6611	9	5	nsp3	1295	nsp3_1296-1298
911	10555	10557	3	5	nsp5	167	nsp5_168
912	11201	11201	1	5	nsp6	NA	11201_11201
913	11584	11586	3	5	nsp6	204	nsp6_205
914	13443	13451	9	5	nsp11	1	nsp11_2-4
915	19298	19298	1	5	nsp14	NA	19298_19298
916	19984	19984	1	5	nsp15	NA	19984_19984
917	21602	21625	24	5	S	14	S_14-21
918	21766	21766	1	5	S	NA	21766_21766
919	21766	21767	2	5	S	NA	21766_21767
920	21984	21989	6	5	S	141	S_141-142
921	21990	21993	4	5	S	NA	21990_21993
922	21991	21995	5	5	S	NA	21991_21995
923	22121	22129	9	5	S	187	S_187-189
924	22191	22196	6	5	S	210	S_211-212
925	22227	22227	1	5	S	NA	22227_22227
926	22280	22288	9	5	S	240	S_240-242
927	22404	22404	1	5	S	NA	22404_22404
928	22682	22690	9	5	S	374	S_374-376
929	22917	22917	1	5	S	NA	22917_22917
930	23393	23393	1	5	S	NA	23393_23393
931	23417	23428	12	5	S	619	S_619-622
932	23603	23603	1	5	S	NA	23603_23603
933	24321	24321	1	5	S	NA	24321_24321
934	25347	25358	12	5	S	1262	S_1263-1266
935	25422	25427	6	5	ORF3a	10	ORF3a_11-12
936	25424	25453	30	5	ORF3a	11	ORF3a_11-20
937	25436	25456	21	5	ORF3a	15	ORF3a_15-21
938	25457	25468	12	5	ORF3a	22	ORF3a_22-25
939	25469	25469	1	5	ORF3a	NA	25469_25469
940	25713	25715	3	5	ORF3a	107	ORF3a_108
941	26158	26172	15	5	ORF3a	256	ORF3a_256-260
942	26481	26485	5	5	Intergenic	NA	26481_26485
943	26502	26502	1	5	Intergenic	NA	26502_26502
944	26533	26544	12	5	M	4	M_4-7
945	27207	27208	2	5	ORF6	NA	27207_27208
946	27215	27220	6	5	ORF6	5	ORF6_6-7
947	27237	27324	88	5	ORF6	NA	27237_27324
948	27250	27252	3	5	ORF6	17	ORF6_17
949	27289	27300	12	5	ORF6	30	ORF6_30-33
950	27355	27355	1	5	ORF6	NA	27355_27355
951	27370	27370	1	5	ORF6	NA	27370_27370
952	27381	27394	14	5	ORF6	NA	27381_27394
953	27425	27441	17	5	ORF7a	NA	27425_27441
954	27430	27722	293	5	ORF7a	NA	27430_27722
955	27508	27685	178	5	ORF7a	NA	27508_27685
956	27523	27684	162	5	ORF7a	44	ORF7a_44-97
957	27530	27541	12	5	ORF7a	46	ORF7a_46-49
958	27547	27654	108	5	ORF7a	52	ORF7a_52-87
959	27550	27645	96	5	ORF7a	53	ORF7a_53-84
960	27564	27585	22	5	ORF7a	NA	27564_27585
961	27565	27595	31	5	ORF7a	NA	27565_27595
962	27570	27615	46	5	ORF7a	NA	27570_27615
963	27574	27618	45	5	ORF7a	61	ORF7a_61-75
964	27579	27639	61	5	ORF7a	NA	27579_27639
965	27587	27590	4	5	ORF7a	NA	27587_27590
966	27599	27640	42	5	ORF7a	69	ORF7a_69-82
967	27616	27639	24	5	ORF7a	75	ORF7a_75-82
968	27617	27619	3	5	ORF7a	75	ORF7a_75
969	27620	27623	4	5	ORF7a	NA	27620_27623
970	27671	27679	9	5	ORF7a	93	ORF7a_94-96
971	27673	27777	105	5	ORF7a	94	ORF7a_94-128
972	27686	27746	61	5	ORF7a	NA	27686_27746
973	27695	27706	12	5	ORF7a	101	ORF7a_101-104
974	27700	27700	1	5	ORF7a	NA	27700_27700
975	27706	27746	41	5	ORF7a	NA	27706_27746
976	27720	27723	4	5	ORF7a	NA	27720_27723
977	27741	27758	18	5	ORF7a	116	ORF7a_117-122
978	27742	27756	15	5	ORF7a	117	ORF7a_117-121
979	27785	27792	8	5	ORF7b	NA	27785_27792
980	27829	27831	3	5	ORF7b	25	ORF7b_26
981	27848	28246	399	5	ORF7b	31	ORF7b_32-164
982	27903	27903	1	5	ORF8	NA	27903_27903
983	27929	27950	22	5	ORF8	NA	27929_27950
984	27942	27942	1	5	ORF8	NA	27942_27942
985	27972	27996	25	5	ORF8	NA	27972_27996
986	27989	28032	44	5	ORF8	NA	27989_28032
987	28006	28046	41	5	ORF8	NA	28006_28046
988	28064	28064	1	5	ORF8	NA	28064_28064
989	28068	28119	52	5	ORF8	NA	28068_28119
990	28081	28110	30	5	ORF8	63	ORF8_64-73
991	28095	28253	159	5	ORF8	68	ORF8_68-120
992	28113	28116	4	5	ORF8	NA	28113_28116
993	28139	28144	6	5	ORF8	82	ORF8_83-84
994	28198	28198	1	5	ORF8	NA	28198_28198
995	28219	28223	5	5	ORF8	NA	28219_28223
996	28242	28242	1	5	ORF8	NA	28242_28242
997	28242	28258	17	5	ORF8	NA	28242_28258
998	28243	28253	11	5	ORF8	NA	28243_28253
999	28250	28256	7	5	ORF8	NA	28250_28256
1000	28253	28254	2	5	ORF8	NA	28253_28254
1001	28270	28271	2	5	Intergenic	NA	28270_28271
1002	28271	28274	4	5	Intergenic	NA	28271_28274
1003	28271	28273	3	5	Intergenic	NA	Intergenic_NA-NA
1004	28755	28827	73	5	N	NA	28755_28827
1005	28881	28881	1	5	N	NA	28881_28881
1006	28881	28883	3	5	N	203	N_204
1007	28893	28904	12	5	N	207	N_208-211
