# Supplementary material for: Conserved Pattern and Potential Role of Recurrent Deletions in SARS-CoV-2 Evolution
Source: Microbiol Spectr. 2022 Mar 7;10(2):e02191-21. doi: 10.1128/spectrum.02191-21 (PMC9045279; doi:10.1128/spectrum.02191-21)
Supplement: SUPPLEMENTAL FILE 2 — Supplemental material. Download SPECTRUM02191-21_Supp_2_seq7.xls, XLS file, 0.1 MB [file spectrum02191-21_supp_2_seq7.xls]

## Sheet: Sheet1
Supplemental Table 2. Insertion Table of SARS-CoV-2
	Start	End	Length	From	To	Counts
1	28882	28883	1	-	C	397
2	28251	28252	1	-	T	140
3	28265	28266	4	----	AAAC	51
4	28251	28252	2	--	CT	39
5	28270	28271	1	-	A	20
6	6696	6697	1	-	T	18
7	17893	17894	1	-	A	14
8	17893	17894	1	-	C	14
9	11074	11075	1	-	T	13
10	14944	14945	1	-	A	13
11	11282	11283	1	-	G	12
12	20521	20522	1	-	T	11
13	28257	28258	1	-	A	11
14	28264	28265	4	----	CAAA	11
15	21101	21102	1	-	T	9
16	3482	3483	1	-	T	8
17	5274	5275	1	-	A	8
18	28251	28252	3	---	CTG	8
19	1135	1136	1	-	A	7
20	8606	8607	1	-	T	7
21	11812	11813	1	-	A	7
22	22014	22015	10	----------	TTGGATGGAA	7
23	22218	22219	1	-	T	7
24	22383	22384	1	-	T	7
25	27631	27632	1	-	T	7
26	27644	27645	1	-	A	7
27	27675	27678	1	-	T	7
28	5124	5125	1	-	A	6
29	10045	10046	1	-	G	6
30	11722	11723	1	-	G	6
31	16084	16085	1	-	C	6
32	24358	24359	1	-	A	6
33	25758	25759	3	---	AAT	6
34	26441	26442	1	-	T	6
35	26493	26494	1	-	T	6
36	27735	27736	1	-	A	6
37	28256	28257	3	---	CTC	6
38	7504	7505	1	-	A	5
39	14540	14541	1	-	T	5
40	16501	16502	1	-	T	5
41	18215	18216	1	-	T	5
42	18368	18369	1	-	T	5
43	20091	20092	1	-	A	5
44	25699	25700	1	-	C	5
45	25699	25700	2	--	CC	5
46	26654	26655	1	-	T	5
47	27691	27692	3	---	TTT	5
48	28252	28253	3	---	TGT	5
49	8927	8928	1	-	T	4
50	9314	9315	1	-	T	4
51	11074	11075	2	--	TT	4
52	11990	11991	1	-	A	4
53	13350	13351	1	-	T	4
54	15965	15966	1	-	T	4
55	18148	18149	1	-	T	4
56	19231	19232	1	-	T	4
57	19987	19988	1	-	T	4
58	21549	21550	9	---------	AACTAAACG	4
59	21761	21762	1	-	C	4
60	21990	21991	2	--	TA	4
61	21990	21991	2	--	TT	4
62	22648	22649	3	---	CAG	4
63	23950	23951	1	-	T	4
64	25092	25093	1	-	A	4
65	25459	25460	1	-	G	4
66	26500	26501	1	-	G	4
67	26500	26501	2	--	CT	4
68	27564	27565	2	--	CA	4
69	27691	27692	1	-	T	4
70	27691	27692	2	--	TT	4
71	27791	27792	2	--	TT	4
72	28214	28215	1	-	T	4
73	28251	28252	1	-	G	4
74	28262	28263	4	----	AACA	4
75	28267	28268	3	---	ACT	4
76	1349	1350	1	-	A	3
77	1722	1723	1	-	T	3
78	2384	2385	1	-	A	3
79	2904	2905	1	-	A	3
80	2904	2905	1	-	T	3
81	3759	3760	1	-	C	3
82	4423	4424	1	-	A	3
83	5116	5117	1	-	T	3
84	5120	5121	1	-	A	3
85	5187	5188	1	-	T	3
86	6513	6514	1	-	T	3
87	7273	7274	1	-	T	3
88	7312	7313	1	-	T	3
89	7594	7595	1	-	T	3
90	8204	8205	1	-	A	3
91	8376	8377	1	-	A	3
92	8596	8597	1	-	G	3
93	9502	9503	1	-	T	3
94	10025	10026	1	-	A	3
95	10065	10066	1	-	A	3
96	10210	10211	1	-	A	3
97	10386	10387	1	-	T	3
98	10835	10836	1	-	T	3
99	11167	11168	1	-	T	3
100	11174	11176	1	-	T	3
101	11280	11281	4	----	TAGT	3
102	11989	11990	1	-	T	3
103	13459	13460	1	-	T	3
104	13541	13542	1	-	T	3
105	14110	14111	1	-	A	3
106	14372	14373	1	-	A	3
107	15734	15735	1	-	T	3
108	16084	16085	1	-	A	3
109	16197	16198	1	-	T	3
110	16875	16876	1	-	T	3
111	17597	17598	1	-	T	3
112	17863	17866	1	-	T	3
113	17865	17866	1	-	A	3
114	18080	18081	2	--	GA	3
115	18694	18695	1	-	C	3
116	19343	19344	1	-	T	3
117	19711	19712	1	-	T	3
118	19746	19747	1	-	T	3
119	19983	19984	1	-	T	3
120	20611	20612	1	-	T	3
121	21375	21376	9	---------	TCTTCCTAT	3
122	21425	21426	9	---------	TACTGCTGT	3
123	21508	21509	1	-	A	3
124	21565	21566	1	-	T	3
125	21569	21570	3	---	TTT	3
126	21634	21635	1	-	C	3
127	21765	21766	1	-	T	3
128	21766	21769	4	----	TGGG	3
129	21990	21991	1	-	C	3
130	21990	21991	1	-	T	3
131	22003	22004	3	---	AAC	3
132	22014	22018	2	--	AA	3
133	22735	22736	1	-	T	3
134	22945	22946	1	-	A	3
135	23122	23123	3	---	CCT	3
136	23300	23301	1	-	A	3
137	23393	23394	1	-	T	3
138	23903	23904	1	-	T	3
139	24368	24375	1	-	C	3
140	25033	25034	1	-	A	3
141	25218	25219	1	-	T	3
142	25366	25367	1	-	A	3
143	25381	25382	9	---------	TCTGTTCTC	3
144	25660	25662	1	-	C	3
145	25667	25671	1	-	T	3
146	25672	25673	1	-	C	3
147	25703	25704	1	-	T	3
148	25703	25704	2	--	TT	3
149	26299	26300	1	-	T	3
150	26408	26409	1	-	T	3
151	26452	26453	16	----------------	AACCAACTTTCGATCT	3
152	26456	26457	16	----------------	AACTTTCGATCTCTTG	3
153	26500	26501	1	-	T	3
154	27571	27575	3	---	AAA	3
155	27791	27792	1	-	T	3
156	27899	27900	1	-	T	3
157	28250	28251	3	---	CTG	3
158	28257	28258	2	--	CT	3
159	28265	28266	4	----	CAAC	3
160	28677	28678	1	-	T	3
161	312	313	1	-	G	2
162	434	435	1	-	A	2
163	740	741	1	-	A	2
164	1026	1027	1	-	T	2
165	1130	1131	1	-	A	2
166	1387	1388	1	-	A	2
167	1451	1452	1	-	T	2
168	1701	1702	1	-	T	2
169	1811	1813	1	-	C	2
170	1968	1969	1	-	A	2
171	2330	2331	1	-	A	2
172	2334	2346	1	-	T	2
173	2472	2473	1	-	C	2
174	2654	2655	1	-	A	2
175	2691	2692	1	-	A	2
176	2720	2721	3	---	CAC	2
177	2847	2848	5	-----	ATTGA	2
178	3004	3005	1	-	T	2
179	3101	3102	1	-	A	2
180	3165	3166	1	-	T	2
181	3385	3386	1	-	A	2
182	3448	3449	1	-	A	2
183	3452	3453	1	-	T	2
184	3460	3461	1	-	A	2
185	3740	3741	3	---	GAC	2
186	3755	3756	1	-	T	2
187	3851	3852	1	-	A	2
188	3866	3867	1	-	A	2
189	3939	3940	1	-	A	2
190	4016	4017	1	-	A	2
191	4207	4208	1	-	A	2
192	4590	4592	1	-	T	2
193	5223	5224	1	-	A	2
194	5224	5225	1	-	A	2
195	5259	5260	11	-----------	AGGCACAGGTG	2
196	5792	5793	1	-	A	2
197	5895	5896	1	-	A	2
198	6012	6013	1	-	A	2
199	6109	6110	1	-	A	2
200	6463	6464	1	-	A	2
201	6696	6697	3	---	TTT	2
202	6763	6764	1	-	A	2
203	6889	6890	1	-	T	2
204	6952	6953	3	---	TAA	2
205	6956	6957	1	-	T	2
206	6961	6962	1	-	T	2
207	7145	7146	1	-	T	2
208	7278	7279	1	-	T	2
209	7335	7336	1	-	T	2
210	7393	7394	1	-	A	2
211	7693	7694	1	-	T	2
212	7696	7697	1	-	A	2
213	7889	7890	1	-	T	2
214	8092	8093	1	-	A	2
215	8481	8482	1	-	T	2
216	8668	8669	1	-	T	2
217	8742	8743	1	-	T	2
218	8949	8950	9	---------	TAGGGAGGA	2
219	9023	9025	1	-	A	2
220	9026	9027	1	-	A	2
221	9031	9032	1	-	T	2
222	9623	9624	1	-	T	2
223	9859	9860	1	-	T	2
224	9993	9994	1	-	C	2
225	10045	10047	2	--	GT	2
226	10046	10047	1	-	T	2
227	10527	10528	1	-	T	2
228	10609	10610	1	-	T	2
229	10619	10620	1	-	A	2
230	11065	11067	1	-	T	2
231	11074	11075	2	--	TC	2
232	11075	11076	1	-	T	2
233	11095	11096	1	-	T	2
234	11152	11153	1	-	A	2
235	11179	11180	1	-	T	2
236	11280	11281	9	---------	TAGTTTGTC	2
237	11296	11297	1	-	G	2
238	11537	11538	6	------	AGTGGA	2
239	11616	11617	1	-	G	2
240	11722	11723	1	-	T	2
241	12304	12305	1	-	A	2
242	12611	12612	2	--	TG	2
243	12611	12612	7	-------	TGCAACA	2
244	13225	13226	1	-	T	2
245	13362	13363	1	-	A	2
246	13545	13546	1	-	T	2
247	13545	13546	17	-----------------	TATTTGACATCTACAAT	2
248	13581	13582	1	-	T	2
249	13703	13704	1	-	T	2
250	14013	14014	1	-	T	2
251	14327	14328	1	-	A	2
252	14383	14384	1	-	T	2
253	14414	14415	1	-	T	2
254	14451	14452	1	-	A	2
255	14472	14473	1	-	G	2
256	14657	14658	1	-	T	2
257	14954	14955	2	--	CA	2
258	15150	15151	1	-	T	2
259	15517	15518	1	-	T	2
260	15559	15560	1	-	T	2
261	16096	16097	2	--	CA	2
262	16138	16139	1	-	C	2
263	16381	16382	1	-	T	2
264	16515	16516	1	-	A	2
265	16753	16754	9	---------	GACCACCAC	2
266	16778	16779	1	-	A	2
267	17723	17724	1	-	A	2
268	18365	18366	1	-	A	2
269	18689	18689	4	----	TCCA	2
270	18689	18690	1	-	T	2
271	18782	18783	1	-	T	2
272	19139	19141	1	-	G	2
273	19328	19329	1	-	T	2
274	19355	19356	1	-	A	2
275	19440	19441	1	-	C	2
276	19486	19490	9	---------	TCTGTAGAA	2
277	19755	19756	1	-	A	2
278	20120	20121	6	------	GCTAGC	2
279	20202	20203	1	-	T	2
280	20464	20465	1	-	C	2
281	20496	20497	1	-	G	2
282	20549	20550	1	-	T	2
283	20607	20608	5	-----	ATGCT	2
284	20632	20635	1	-	T	2
285	20648	20649	1	-	A	2
286	20908	20909	1	-	T	2
287	21174	21175	1	-	G	2
288	21270	21271	1	-	T	2
289	21549	21551	5	-----	CTGTT	2
290	21569	21570	1	-	T	2
291	21577	21579	1	-	T	2
292	21578	21579	1	-	T	2
293	21583	21584	1	-	T	2
294	21745	21746	1	-	G	2
295	21745	21746	7	-------	GTTACTT	2
296	21764	21765	2	--	CC	2
297	21765	21766	1	-	C	2
298	21767	21769	1	-	C	2
299	21819	21820	3	---	TCT	2
300	21856	21857	15	---------------	CTTCACTGAAACTCT	2
301	21875	21876	1	-	T	2
302	21990	21991	3	---	TAC	2
303	21995	21996	2	--	TT	2
304	22000	22001	1	-	A	2
305	22003	22004	1	-	A	2
306	22083	22084	3	---	TTT	2
307	22204	22205	9	---------	ACAGATCGA	2
308	22406	22407	1	-	A	2
309	22451	22452	1	-	C	2
310	22458	22459	1	-	A	2
311	22492	22493	1	-	A	2
312	22513	22514	1	-	T	2
313	22583	22584	1	-	T	2
314	22630	22631	3	---	AGA	2
315	22802	22803	1	-	A	2
316	23015	23016	1	-	T	2
317	23143	23144	1	-	A	2
318	23516	23519	3	---	GGG	2
319	23592	23593	6	------	GACTCA	2
320	23816	23817	1	-	T	2
321	24223	24224	1	-	T	2
322	24261	24262	1	-	A	2
323	24289	24290	3	---	GGA	2
324	24374	24375	1	-	T	2
325	24477	24478	1	-	A	2
326	24488	24489	1	-	T	2
327	24672	24673	1	-	A	2
328	24858	24859	2	--	CA	2
329	25100	25101	2	--	TT	2
330	25141	25142	1	-	C	2
331	25450	25460	1	-	T	2
332	25473	25474	3	---	TTT	2
333	25479	25480	1	-	T	2
334	25492	25493	3	---	CGA	2
335	25572	25573	1	-	G	2
336	25572	25573	8	--------	CAGCTGGA	2
337	25672	25673	1	-	T	2
338	25721	25722	1	-	T	2
339	25724	25727	1	-	C	2
340	25757	25758	3	---	AAT	2
341	25797	25798	1	-	A	2
342	25864	25869	5	-----	TTGTA	2
343	26078	26079	3	---	CTT	2
344	26094	26095	1	-	A	2
345	26184	26185	4	----	GATG	2
346	26257	26258	1	-	T	2
347	26500	26501	1	-	C	2
348	26875	26876	3	---	TCT	2
349	27062	27063	1	-	C	2
350	27207	27208	2	--	TA	2
351	27271	27272	1	-	G	2
352	27370	27371	3	---	CAA	2
353	27370	27372	15	---------------	CAATCTTTCGATCTC	2
354	27403	27404	1	-	T	2
355	27403	27404	6	------	TTTTTT	2
356	27403	27404	7	-------	TTTTTTT	2
357	27571	27573	3	---	AAA	2
358	27622	27623	5	-----	CAGCC	2
359	27720	27721	1	-	A	2
360	27741	27742	1	-	A	2
361	27808	27809	5	-----	CCTTG	2
362	27850	27851	11	-----------	CTCAGAGACGG	2
363	27879	27880	2	--	TG	2
364	27880	27882	6	------	ATCTGT	2
365	27882	27883	1	-	T	2
366	27899	27900	7	-------	TTTCTTG	2
367	27899	27900	9	---------	TTTCTTGTT	2
368	27903	27904	3	---	TTT	2
369	27906	27907	1	-	T	2
370	27906	27907	2	--	TT	2
371	27906	27907	5	-----	TTTTN	2
372	28002	28003	1	-	G	2
373	28065	28066	1	-	A	2
374	28134	28135	1	-	T	2
375	28147	28148	1	-	T	2
376	28216	28217	1	-	T	2
377	28242	28243	1	-	T	2
378	28250	28251	1	-	G	2
379	28254	28255	1	-	C	2
380	28254	28255	1	-	T	2
381	28256	28257	3	---	ATC	2
382	28262	28263	8	--------	AACAAACA	2
383	28267	28268	3	---	ACA	2
384	28404	28405	1	-	T	2
385	28677	28678	1	-	C	2
386	28882	28883	1	-	G	2
387	28975	28976	1	-	T	2
