# Supplementary material for: Conserved Pattern and Potential Role of Recurrent Deletions in SARS-CoV-2 Evolution
Source: Microbiol Spectr. 2022 Mar 7;10(2):e02191-21. doi: 10.1128/spectrum.02191-21 (PMC9045279; doi:10.1128/spectrum.02191-21)
Supplement: SUPPLEMENTAL FILE 3 — Supplemental material. Download SPECTRUM02191-21_Supp_3_seq8.xls, XLS file, 0.02 MB [file spectrum02191-21_supp_3_seq8.xls]

## Sheet: supplemental.Table3.sars2_conti
Supplemental Table 3. RDR Table of SARS-CoV-2
	Start	End	Protein	Length	Types
1	296	615	nsp1	320	36
2	684	698	nsp1	15	3
3	1594	1609	nsp2	16	7
4	1648	1651	nsp2	4	2
5	3216	3230	nsp3	15	2
6	3259	3353	nsp3	95	20
7	3532	3771	nsp3	240	5
8	3836	3844	nsp3	9	2
9	3875	3941	nsp3	67	9
10	5169	5195	nsp3	27	3
11	6329	6397	nsp3	69	5
12	6427	6489	nsp3	63	3
13	6509	6529	nsp3	21	8
14	6654	6683	nsp3	30	5
15	7116	7121	nsp3	6	2
16	9857	9860	nsp4	4	2
17	11267	11276	nsp6	10	3
18	11280	11305	nsp6	26	14
19	20576	20611	nsp15	36	2
20	21543	21551	nsp16	9	3
21	21601	21625	S1	25	4
22	21741	21789	S1	49	23
23	21967	22003	S1	37	40
24	22015	22039	S1	25	4
25	22121	22132	S1	12	2
26	22189	22196	S1	8	3
27	22280	22319	S1	40	17
28	25393	25395	ORF3a	3	2
29	25415	25536	ORF3a	122	48
30	25706	25721	ORF3a	16	7
31	26095	26101	ORF3a	7	3
32	26154	26182	ORF3a	29	18
33	26481	26490	Intergenic	10	8
34	26777	26836	M	60	3
35	27195	27221	ORF6	27	7
36	27237	27324	ORF6	88	25
37	27376	27777	ORF6+ORF7a+ORF7a/ORF7b+ORF7b	402	299
38	27785	27800	ORF7b	16	16
39	27808	28258	ORF7b+ORF8	451	134
40	28270	28274	N	5	7
41	28755	28827	N	73	2
42	28841	28849	N	9	2
43	28877	28917	N	41	28
44	28975	28978	N	4	2
45	28988	28993	N	6	2
Total					842
