# Supplementary material for: Conserved Pattern and Potential Role of Recurrent Deletions in SARS-CoV-2 Evolution
Source: Microbiol Spectr. 2022 Mar 7;10(2):e02191-21. doi: 10.1128/spectrum.02191-21 (PMC9045279; doi:10.1128/spectrum.02191-21)
Supplement: SUPPLEMENTAL FILE 4 — Supplemental material. Download SPECTRUM02191-21_Supp_4_seq9.xls, XLS file, 0.03 MB [file spectrum02191-21_supp_4_seq9.xls]

## Sheet: Sheet1
Supplemental Table 4 HDA Table of SARS-CoV-2-like and SARS-CoV-like viruses
		SARS-Cov-like			SARS-Cov-2-like
High Deletion/Insertion Area (HDA)	Protein	Start	End	Length	Start	End	Length	DorI
	Intergenic				12	13	44	ins
	Intergenic				29	30	1	ins
	Intergenic				135	135	1	del
HDA1	nsp3	3065	3067	3	3046	3048	3	del
HDA1	nsp3	3086	3087	6	3058	3059	6	ins
HDA1	nsp3				3162	3163	3	ins
HDA1	nsp3	3170	3172	3	3163	3168	6	del
HDA1	nsp3				3218	3219	9	ins
HDA1	nsp3	3224	3232	9	3230	3277	48	del
HDA1	nsp3				3288	3301	14	del
HDA1	nsp3				3325	3326	2	del
HDA1	nsp3				3326	3327	3	ins
HDA1	nsp3				3331	3333	3	del
HDA1	nsp3				3336	3337	3	ins
HDA1	nsp3				3533	3534	1	ins
	nsp3				3862	3863	51	ins
	nsp3	3846	3851	6	3864	3864	1	del
	nsp3				3949	3950	3	ins
	nsp3				4876	4877	3	ins
	nsp3				6064	6065	3	ins
	Intergenic				21562	21562	1	del
	Intergenic	21553	21554	1				ins
HDA2	S	21565	21566	3	21591	21592	3	ins
HDA2	S	21576	21577	6				del
HDA2	S	21579	21580	12	21609	21610	3	ins
HDA2	S	21580	21582	3
HDA2	S	21619	21621	8	21633	21641	9	del
HDA2	S	21642	21643	13	21697	21698	4	ins
HDA2	S				21713	21715	3	del
HDA2	S				21739	21739	1	del
HDA2	S				21760	21770	11	del
HDA2	S	21764	21765	18				ins
HDA2	S	21779	21780	2	21790	21791	6	ins
HDA2	S	21969	21970	2				ins
HDA2	S				21790	21799	10	del
HDA2	S	21970	21975	6	21985	21989	5	del
HDA2	S				22003	22005	3	del
HDA2	S				22013	22026	14	del
HDA2	S	22074	22075	3	22035	22036	1	ins
HDA2	S	22124	22125	9				ins
HDA2	S	22149	22150	15	22189	22190	12	ins
HDA2	S	22180	22181	3	22296	22297	3	ins
HDA2	S	22241	22241	1	22322	22359	38	del
HDA2	S	22256	22259	4	22894	22908	15	del
HDA2	S	22266	22267	11				ins
HDA2	S	22291	22292	7				ins
	S	22835	22849	15	22975	22998	24	del
	S	22912	22926	15	23024	23041	18	del
	S	22935	22958	24	23584	23595	12	del
	S				23606	23617	12	del
	S				23623	23624	3	ins
	Intergenic	25392	25393	1	25392	25393	1	ins
	ORF3a				26115	26116	3	ins
	E	26483	26485	3				del
	Intergenic				26487	26489	3	del
	M				26532	26534	3	del
	ORF6	27387	27387	524	27385	27386	12	ins
	ORF7a				27667	27668	3	ins
HDA3	ORF8	27940	27941	9	27915	27916	5	ins
HDA3	ORF8	27953	27955	3	27951	27957	7	del
HDA3	ORF8	27984	27985	29	28073	28074	6	ins
HDA3	ORF8	27987	27998	12
HDA3	ORF8	28024	28025	9
HDA3	ORF8	28034	28035	2
HDA3	ORF8	28035	28061	27	28105	28105	1	del
HDA3	ORF8	28063	28063	8	28127	28133	7	del
HDA3	ORF8	28065	28065	1
HDA3	ORF8	28075	28079	5
HDA3	ORF8	28079	28080	36	28147	28148	3	ins
HDA3	ORF8	28126	28127	8	28206	28207	6	ins
HDA3	ORF8	28137	28153	17
HDA3	ORF8	28178	28179	7	28214	28215	13	ins
HDA3	ORF8	28179	28179	1	28223	28229	7	del
HDA3	ORF8	28189	28191	3	28250	28256	7	del
	N	28293	28293	3	28299	28301	3	del
	N	29428	29430	3				del
	ORF10				29581	29581	1	del
	Intergenic				29857	29858	7	ins
