# Supplementary material for: Conserved Pattern and Potential Role of Recurrent Deletions in SARS-CoV-2 Evolution
Source: Microbiol Spectr. 2022 Mar 7;10(2):e02191-21. doi: 10.1128/spectrum.02191-21 (PMC9045279; doi:10.1128/spectrum.02191-21)
Supplement: SUPPLEMENTAL FILE 5 — Supplemental material. Download SPECTRUM02191-21_Supp_5_seq10.xls, XLS file, 0.04 MB [file spectrum02191-21_supp_5_seq10.xls]

## Sheet: Sheet1
Supplemental Table 5. Neutralizing antibodies and their binding sites in SARS-CoV-2
	nAbs	Binding Sites on S Protein	References
1	553-15	374, 372, 379	http://doi.org/10.1101/2020.12.31.424987
2	553-60	427, 516, 392, 375, 376, 374, 377, 379	http://doi.org/10.1101/2020.12.31.424987
3	910-30		http://doi.org/10.1101/2020.12.31.424987
4	A23-58.1	417, 455, 456, 473, 475:480, 483:489, 493	http://doi.org/10.1101/2021.02.25.432969
5	S2E12	417, 455:458, 473, 475:480, 483:490, 493	http://doi.org/10.1101/2021.02.25.432969
6	REGN19033	403, 406, 417, 420, 452, 455:456, 473, 475:478, 484:490, 492:494, 496, 498, 501	http://doi.org/10.1101/2021.02.25.432969
7	CB6	403, 405:406, 408, 415:417, 419:420, 449, 453, 455:460, 473:477, 486:487, 489:490, 493:495, 498, 501:502, 504:505	http://doi.org/10.1101/2021.02.25.432969
8	LY-Cov555	449, 452, 455:456, 470, 473, 480:486, 489:490, 492:494	http://doi.org/10.1101/2021.02.25.432969
9	b38	415:417, 420:421, 455:460, 473:477, 486:487, 489:490, 493, 403, 405:406, 409, 453, 494:496, 498, 500:503, 505	http://doi.org/ 10.1126/science.abc2241
10	BD-236	415:417, 453, 493, 456, 489	http://doi.org/10.1101/2020.07.09.195263
11	BD-368-2 Fab	449, 490, 484, 482, 346, 450, 481, 483	http://doi.org/10.1101/2020.07.09.195263
12	BD23	165	http://doi.org/10.1016/j.cell.2020.05.025
13	C1A-B3	455, 473, 475, 487, 415, 417, 420, 421, 457, 487, 489, 456, 455, 493, 453, 501, 502, 505	http://doi.org/10.1101/2020.11.13.381533
14	CM25	36, 56, 147, 246	http://doi.org/10.1101/2020.11.13.381533
15	CV07-250	475, 477, 485:489, 478, 487, 489, 505, 493, 446, 449, 498, 486	http://doi.org/10.1101/2020.08.15.252320
16	CV07-270	349, 447, 448, 484, 444, 346, 449, 450	http://doi.org/10.1101/2020.08.15.252320
17	EY6A	384, 377, 369, 385, 392, 383, 517, 382, 381, 386, 412, 427, 482, 429, 381, 380, 377, 384, 378, 379, 382, 383	http://doi.org/10.1101/2020.06.12.148387
18	1-87	143:150, 152, 158, 245:246, 248:256, 258	http://doi.org/10.1016/j.chom.2021.03.005
19	1-68	143:150, 152, 245:246, 248:256	http://doi.org/10.1016/j.chom.2021.03.005
20	2-51	144:148, 150, 152, 246:253	http://doi.org/10.1016/j.chom.2021.03.005
21	2-17	14:20, 67, 74:79, 140, 144, 152, 154, 156, 158, 244, 246, 247, 249	http://doi.org/10.1016/j.chom.2021.03.005
22	4A8	143:148, 150:152, 158, 245:251, 256:257	http://doi.org/10.1016/j.chom.2021.03.005
23	4-18	14:19, 140, 142:148, 150, 154, 156, 158, 244:253, 256	http://doi.org/10.1016/j.chom.2021.03.005
24	4-8	12, 13, 144:148, 152, 154, 155:158, 160:162, 246:254	http://doi.org/10.1016/j.chom.2021.03.005
25	5-24	14:17, 144:148, 150, 152, 154:156, 158, 161, 162, 246, 248:254, 256	http://doi.org/10.1016/j.chom.2021.03.005
26	2-4	453, 455, 456, 489, 486, 490, 484, 483, 481	http://doi.org/10.1038/s41586-020-2571-7
27	P5A-1B9	451, 453, 457, 473, 479, 482, 491, 495, 498, 25, 32, 34, 102, 108, 113, 98, 100, 104	http://doi.org/10.1101/2020.10.13.336800
28	P2B-2F6	346, 444, 446:450, 452, 484, 490, 494, 483, 484, 485	http://doi.org/10.1038/s41586-020-2380-z
29	P4A1	477, 458, 473, 449, 458, 421, 417, 453, 420, 421, 455, 457, 475, 487, 489, 502, 403, 505, 501, 496, 498, 505, 417, 476	http://doi.org/10.1038/s41467-021-22926-2
30	C105	458, 423, 453	http://doi.org/10.1016/j.cel.2020.06.025.
31	S2H14	403, 444, 445, 446, 447, 449, 453, 455, 456, 475, 485, 487, 489, 493:496, 498:502, 503	http://doi.org/10.1016/j.cell.2020.09.037
32	S2H13	444:447, 449, 472, 479:486, 488:490, 493, 494, 498	http://doi.org/10.1016/j.cell.2020.09.037
33	S2A4	368:379, 383:385, 388, 407, 408, 414	http://doi.org/10.1016/j.cell.2020.09.037
34	S304	369, 370, 377:386, 388, 390, 392, 412:414, 426:430, 515, 517	http://doi.org/10.1016/j.cell.2020.09.037
35	TAU-2230	470, 482, 478, 480, 485, 476, 477, 404, 502, 504, 443, 496, 500, 446, 494, 379, 381, 383, 385, 430	http://doi.org/10.1371/journal.ppat.1009165
36	CR3022	369:386, 389:390, 392, 427:430, 500:502, 515:517, 519	http://doi.org/10.1101/2021.04.19.440481
37	58G6	493, 484, 458, 486, 477, 478, 487, 473	http://doi.org/10.1101/2021.04.19.440481
38	13G9	493, 484, 486, 477, 458, 484, 486, 477, 493	http://doi.org/10.1101/2021.04.19.440481
39	54052-4	346, 439, 440, 441, 443:450, 498:500	http://doi.org/10.1101/2021.05.16.444004
40	S309	333:335, 337, 339:343, 354, 356:361, 440:441, 444	http://doi.org/10.1016/j.cell.2021.04.032
41	BG4-25	475, 474, 473, 456, 455, 415, 420, 421, 457, 460, 343	http://doi.org/10.1016/j.cell.2021.04.032
42	BG1-22	477, 486, 475, 493, 495, 457, 421, 460, 420, 415, 408, 503, 500	http://doi.org/10.1016/j.cell.2021.04.032
43	BG7-15	499, 439, 440, 450, 444, 445	http://doi.org/10.1016/j.cell.2021.04.032
44	BG10-19	445, 498, 440, 441, 450, 346, 436, 367, 343, 489, 490	http://doi.org/10.1016/j.cell.2021.04.032
45	CC40_8	1142, 1143, 1144, 1146, 1145, 1148, 1154, 1150, 1151, 1153, 1152, 1154, 1155, 1159, 1156, 1161	http://doi.org/10.1101/2021.03.30.437769
46	CV1-30	403, 405, 415:417, 420, 421, 453, 455:460, 473:477, 486:487, 489:490, 493:496, 498, 500:502, 505	http://doi.org/10.1101/2021.03.23.436684
47	CV2-75	373:386, 408, 438, 503, 508	http://doi.org/10.1101/2021.03.23.436684
48	LY-Cov1404	345, 346, 439:441, 443:450, 498:503, 506, 509	http://doi.org/10.1101/2021.04.30.442182
49	REGN10987	346, 339:441, 443:450, 498, 500	http://doi.org/10.1101/2021.04.30.442182
50	S2P6	1146, 1147, 1148, 1149, 1151, 1152, 1153, 1154, 1155, 1156, 1147, 1158, 1159	http://doi.org/10.1101/2021.05.09.442808
51	47D1	470, 482, 484, 492, 494, 444, 484	http://doi.org/10.1016/j.celrep.2021.109109
